# Supplementary material for: A Benchmark of In-House Homologous Recombination Repair Deficiency Testing Solutions for High-Grade Serous Ovarian Cancer Diagnosis
Source: Diagnostics (Basel). 2023 Oct 24;13(21):3293. doi: 10.3390/diagnostics13213293 (PMC10648202; doi:10.3390/diagnostics13213293)
Supplement: Supplementary file 1 [file diagnostics-13-03293-s001.zip]

Archive with 1 entries (1 files):
- diagnostics-2534541-supplementary.xlsx
